# Supplementary material for: A nanoemulsion targeting adipose hypertrophy and hyperplasia shows anti-obesity efficiency in female mice
Source: Nat Commun. 2024 Jan 2;15:72. doi: 10.1038/s41467-023-44416-3 (PMC10761889; doi:10.1038/s41467-023-44416-3)
Supplement: Supplementary file 3 — Source Data [file 41467_2023_44416_MOESM3_ESM.zip]

Archive with 15 entries (15 files):
- Lu_Source data Supplementary Fig.8.xlsx
- Lu_Source data Supplementary Fig.10.xlsx
- Lu_Source data Supplementary Fig.11.xlsx
- Lu_Source_data_Fig.2.xlsx
- Lu_Source_data_Fig.3.xlsx
- Lu_Source_data_Fig.4.xlsx
- Lu_Source_data_Fig.5.xlsx
- Lu_Source_data_Fig.6.xlsx
- Lu_Source_data_Fig.7.xlsx
- Lu_Source_data_Fig.8.xlsx
- Lu_Source_data_Fig.9.xlsx
- Lu_Source data Supplementary Fig.1.xlsx
- Lu_Source data Supplementary Fig.4.xlsx
- Lu_Source data Supplementary Fig.5.xlsx
- Lu_Source data Supplementary Fig.6.xlsx
