# Supplementary material for: A nanoemulsion targeting adipose hypertrophy and hyperplasia shows anti-obesity efficiency in female mice
Source: Nat Commun. 2024 Jan 2;15:72. doi: 10.1038/s41467-023-44416-3 (PMC10761889; doi:10.1038/s41467-023-44416-3)
Supplement: Supplementary file 3 — Source Data [file 41467_2023_44416_MOESM3_ESM.zip › Lu_Source data Supplementary Fig.8.xlsx]

## Sheet: Supplementary Fig.8a
			Control	Blank-NE	T-NE	K-NE	KT-NE	Deoxycholic Acid
			596.751	392.906	331.946	285.566	290.522	270.197
			546.812	335.184	349.919	326.955	186.782	274.334
			491.136	778.607	248.895	330.242	196.999	292.135
			643.049	768.204	254.49	324.874	205.727	347.212
			764.819	546.594	222.257	332.316	182.854	323.768
			872.505	899.613	243.782	244.674	247.741	327.626
			855.134	750.041	308.763	232.236	244.026	493.676
			998.013	814.96	251.84	273.298	259.306	389.464

## Sheet: Supplementary Fig.8b
				Supplementary Fig.8b										repetition of Wb in Supplementary Fig.8b												repetition of Wb in Supplementary Fig.8b

## Sheet: Supplementary Fig.8c
			Control	Blank-NE	T-NE	K-NE	KT-NE	Deoxycholic Acid
			0.226643	0.21197	0.149126	0.207207	0.086801	0.166764
			0.283097	0.301821	0.250584	0.202643	0.110021	0.228633
			0.425018	0.465218	0.203797	0.211373	0.185211	0.204324
