# Supplementary material for: A nanoemulsion targeting adipose hypertrophy and hyperplasia shows anti-obesity efficiency in female mice
Source: Nat Commun. 2024 Jan 2;15:72. doi: 10.1038/s41467-023-44416-3 (PMC10761889; doi:10.1038/s41467-023-44416-3)
Supplement: Supplementary file 3 — Source Data [file 41467_2023_44416_MOESM3_ESM.zip › Lu_Source data Supplementary Fig.10.xlsx]

## Sheet: Supplementary Fig.10a
	DAY	Control	KT-NE i.v.	KT-NE i.p.	KT-NE s.c.
	1	16.44	10.0542	8.075	8.63
	3	14.25	12.35	9.2625	9.34
	4	15.2	8.39167	10.0542	9.66
	5	13.49	12.5875	11.7958	10.3
	7	10.74	9.5	9.81667	7.52
	8	10.64	13.4583	11.1625	10.9
	9	5.51	12.1125	12.5083	11.2
	10	8.075	10.3708	10.925	12.2
	12	6.65	11.3208	10.3708	10.5
	13	15.01	10.925	9.81667	9.18
	14	12.45	13.4583	13.4583	11.9
	15	10.45	11.875	13.4583	10.5
	16	9.88	9.18333	10.6083	9.1
	17	7.6	11.4	11.5583	13.4
	18	9.69	12.2708	13.3	10.8
	19	10.93	11.5583	9.89583	10.2
	21	7.98	10.3708	13.3792	10.4
	22	11.97	11.0042	12.5875	10.6

## Sheet: Supplementary Fig.10d
			Control	KT-NE i.v.	KT-NE i.p.	KT-NE s.c.
			0.919	0.608	0.214	0.208
			0.829	0.669	0.38	0.255
			1.393	0.455	0.407	0.297
			1.581	0.571	0.32	0.253
			1.872	0.546	0.277	0.236
			1.78	0.6	0.299	0.263
			1.432	0.503	0.332	0.27
			1.646	0.596	0.319	0.29
			1.054	0.81	0.317	0.299
