# Supplementary material for: A nanoemulsion targeting adipose hypertrophy and hyperplasia shows anti-obesity efficiency in female mice
Source: Nat Commun. 2024 Jan 2;15:72. doi: 10.1038/s41467-023-44416-3 (PMC10761889; doi:10.1038/s41467-023-44416-3)
Supplement: Supplementary file 3 — Source Data [file 41467_2023_44416_MOESM3_ESM.zip › Lu_Source data Supplementary Fig.11.xlsx]

## Sheet: Supplementary Fig.11a
			Control	KT-NE i.v.	KT-NE i.p.	KT-NE s.c.
			2888.08	818.961	737.084	77.3513
			2146.51	924.517	805.44	126.141
			2154.7	1083.16	815.943	205.038
			2177.2	1030.72	813.213	171.484
			2496.38	875.471	693.683	181.101
			2549.16	947	835.02	77.5813
			2086.1	1050.57	802.017	129.961
			2445.41	1081.62	838.865	219.823

## Sheet: Supplementary Fig.11b
	Control	KT-NE i.v.	KT-NE i.p.	KT-NE s.c.
	4570.02	1922.54	1481.61	1528.85
	5499.05	1866.46	1280.9	1836.56
	5370.3	2730.42	1153.62	1158.05
	5254.7	2742.13	1168.32	1264.9
	4918.13	2059.43	1396.62	1250.47
	4901.15	2101.45	1807.59	1428.22
	5453.53	2375.79	396.262	1877.44
	5422.47	1754.91	393.339	1216.2

## Sheet: Supplementary Fig.11c
	Control	KT-NE i.v.	KT-NE i.p.	KT-NE s.c.
	793.002	251.86	244.864	270.197
	671.965	258.733	254.809	274.334
	899.974	270.208	173.409	292.135
	975.604	265.205	175.271	230.987
	1003.12	291.795	192.906	244.479
	700.51	282.808	177.404	233.141
	704.653	266.623	171.275	200.673
	700.454	328.003	180.812	201.566

## Sheet: Supplementary Fig.11d
					Supplementary Fig.11d										repetition of Wb in Supplementary Fig.11d

## Sheet: Supplementary Fig.11e
				Supplementary Fig.11e										repetition of Wb in Supplementary Fig.11e

## Sheet: Supplementary Fig.11f
																						repetition of Wb in Supplementary Fig.11f
				Supplementary Fig.11f										repetition of Wb in Supplementary Fig.11f

## Sheet: Supplementary Fig.11g
				Control	KT-NE i.v.	KT-NE i.p.	KT-NE s.c.
				0.362747	0.175109	0.166698	0.103632
				0.38894	0.224272	0.142202	0.1174
				0.343865	0.24582	0.145435	0.10347
				0.311057	0.209918	0.118096	0.109938

## Sheet: Supplementary Fig.11h
				Control	KT-NE i.v.	KT-NE i.p.	KT-NE s.c.
				0.412319	0.56866	0.320894	0.221959
				0.386088	0.582347	0.231702	0.367672
				0.354647	0.30825	0.125276	0.125582
				0.339079	0.306686	0.089013	0.10346

## Sheet: Supplementary Fig.11i
			Control	KT-NE i.v.	KT-NE i.p.	KT-NE s.c.
			0.480725	0.316764	0.252486	0.197181
			0.868504	0.422246	0.175951	0.192925
			0.278967	0.16312	0.143242	0.161177
			0.284532	0.161284	0.191276	0.180217
			0.160974	0.16145	0.013487	0.036279
			0.177438	0.049576	0.004429	0.022507
