# Supplementary material for: A nanoemulsion targeting adipose hypertrophy and hyperplasia shows anti-obesity efficiency in female mice
Source: Nat Commun. 2024 Jan 2;15:72. doi: 10.1038/s41467-023-44416-3 (PMC10761889; doi:10.1038/s41467-023-44416-3)
Supplement: Supplementary file 3 — Source Data [file 41467_2023_44416_MOESM3_ESM.zip › Lu_Source_data_Fig.2.xlsx]

## Sheet: Fig.2c
	3T3-L1	Inducer I	Inducer II	Day 4	Day 7
	0	0	0	11.5	16.56
	0	0	0	8.51	13.8
	0	0	0	8.97	13.57
	0	0	0	9.43	13.11
	0	0	0	7.13	13.11
	0	0	0	10.81	9.89
	0	0	0	9.43	15.18
	0	0	0	9.43	9.66
	0	0	0	5.75	10.35
	0	0	0	6.67	10.81
	0	0	0	4.6	7.82
	0	0	0	5.75	6.67
	0	0	0	4.6	6.67
	0	0	0	6.21	4.83
	0	0	0	5.75	4.14
	0	0	0	2.53	6.9
	0	0	0	4.14	5.75
	0	0	0	5.29	5.29
	0	0	0	2.53	4.83
	0	0	0	2.53	4.6

## Sheet: Fig.2h
																		repetition of Wb in Fig.2h
					Fig.2h

## Sheet: Fig.2i
	3T3-L1	Inducer I	Inducer II	Day 4	Day 7
	0.176271	0.120428	0.377435	0.314228	0.371952
	0.094853	0.174386	0.368156	0.32313	0.318533
	0.07778	0.097685	0.239335	0.201594	0.239999
	0.077644	0.070347		0.168464	0.327169
