# Supplementary material for: A nanoemulsion targeting adipose hypertrophy and hyperplasia shows anti-obesity efficiency in female mice
Source: Nat Commun. 2024 Jan 2;15:72. doi: 10.1038/s41467-023-44416-3 (PMC10761889; doi:10.1038/s41467-023-44416-3)
Supplement: Supplementary file 3 — Source Data [file 41467_2023_44416_MOESM3_ESM.zip › Lu_Source_data_Fig.3.xlsx]

## Sheet: Fig.3c
	Day	KT-NE (size / nm)
	1	133.4	135.2	134.8
	3	119.7	117	116.8
	5	128.2	123.4	122.6
	7	134.3	124.1	121.6
	9	121.8	122.1	120.9
	11	137.1	129.1	128.3
	13	127.1	126.5	126.5
	16	123.9	120.8	118.3
	19	131.5	125	123.4
	23	118.4	120.4	116.6
	27	126.9	125.5	115.5
	30	128.4	128.8	108.3

## Sheet: Fig.3e
	Concentration / μM	3T3-L1								Inducer I treated preadipocyte								Inducer II treated preadipocyte								Adipocyte
	0	92.12	105.1	99.29	99.96	104.23	99.48	101.03	98.8	94.75	108.01	125.17	88.63	89.47	103.85	94.68	95.44	107.72	99.75	97.55	106.37	98.16	98.65	95.83	95.96	98.81	97.6	109.04	102.71	98.33	98.08	100.84	94.59
	0.08	101.61	100.16	105.58	98.51	106.36	98.8	99.77	112.94	97.32	92.59	92.45	87.38	92.94	104.4	94.82	93.01	103.92	106.13	109.93	110.66	102.57	102.57	104.9	104.29	102.95	102.3	98.98	104.98	91.35	103.6	100.21	101.25
	0.4	91.92	76.72	99	103.55	94.73	90.47	89.6	89.99	83.91	81.62	84.74	79.47	91.97	70.71	91.76	84.81	100.61	103.31	103.55	98.16	107.35	104.53	113.97	107.48	95.49	104.65	101.9	105.95	105.3	103.28	98.49	102.22
	1.2	94.35	92.12	92.12	101.9	96.28	95.22	95.8	97.35	83.98	92.39	74.12	90.92	86.83	96.21	80.99	78.21	113.6	110.91	109.56	108.7	100.61	106.5	111.03	111.27	101.17	103.19	101.17	103.36	103.11	104.82	114.39	109.77
	2.4	93.57	94.83	97.64	96.09	97.45	97.93	95.02	94.83	83.15	85.5	62.1	63.91	79.12	68.84	72.73	73.28	109.07	107.84	112.99	109.8	117.16	111.76	107.48	112.5	107.01	120.47	112.2	115.44	133.86	122.34	109.6	112.85
	4	96.86	100.25	98.41	96.67	98.03	99.29	96.48	96.48	85.08	60.78	92.37	63.28	75.08	88.07	67.73	74.32	127.82	107.35	102.21	101.96	111.64	109.93	114.34	115.32	113.34	112.61	110.33	108.87	116.58	115.53	112.44	114.8
	12	91.92	94.44	96.09	94.54	92.6	85.43	86.21	88.34	61.54	64.67	93.7	68.35	63	69.74	70.5	75.64	104.41	98.41	110.17	110.66	111.89	108.21	106.5	114.09	111.79	107.98	112.04	105.14	105.63	109.36	113.01	113.34
	16	97.64	95.12	92.8	95.02	95.6	82.53	84.76	83.98	75.71	70.23	73.7	68.28	73.63	76.69	73.7	86.06	103.43	103.43	103.06	102.08	103.19	107.48	102.82	106.62	100.11	106.68	110.82	110.17	111.14	110.66	110.01	114.23
	Concentration / μM	C2C12								HACAT								HEK293								HUVEC								LO2
	0	97.02	99.32	97.96	106.9	98.47	100.34	100.21	99.18	94.35	99.53	109.26	96.7	103.92	98.74	91.05	106.44	107.04	85.46	68.05	114.86	121.97	107.4	112.55	89.72	84.3	106.48	109.44	108.7	98.35		106.48	86.27	92.21	95.88	97.49	93.82	103.79	91.04	109.66	116.11
	0.08	85.43	90.12	87.56	80.83	89.83	84.24	90.2	81.18	107.54	108.32	97.02	96.39	96.86	87.91	88.23	90.42	95.21	82.88	80.22	89.54	95.45	95.41	95.05	91.14	98.35	95.14	101.06	115.11	105	116.09	109.44	109.19	91.48	94.56	93.38	90.16	91.04	98.22	90.01	111.27
	0.4	85.62	105.88	75.64	87.65	79.73	85.78	82.37	80.49	102.83	97.33	97.49	96.7	89.8	89.28	89.48	76.14	77.37	89.1	89.45	89.99	103.13	97.89	90.78	91.59	83.31	82.57	95.14	81.58	78.87	74.19	96.37	94.15	97.2	86.35	92.21	102.33	89.28	95.73	91.48	102.33
	1.2	82.62	82.74	88.93	88.5	83.3	85.6	82.88	83.33	98.9	100.16	98.74	36.11	98.9	102.2	92.46	102.35	95.05	91.68	101.62	105.8	101.62	114.15	91.21	105.18	84.79	93.42	90.95	81.58	109.68	47.57	88.24	71.97	111.27	96.02	103.65	107.75	103.06	106.58	111.56	103.06
	2.4	77.34	78.28	101.53	85.95	87.31	81.52	82.88	82.96	91.37	93.88	104.24	100.47	98.12	71.11	99.69	92.78	89.45	95.85	92.65	91.5	100.82	100.74	91.98	95.23	70.49	67.29	77.15	62.11	88.73	83.06	83.26	74.19	88.11	91.77	97.2	104.23	109.51	104.21	102.18	97.78
	4	83.82	83.05	80.92	91.48	89.69	94.97	81.26	84.41	87.6	93.25	91.05	119.47	99.37	71.9	91.99	91.21	96.74	96.47	100.82	91.02	91.88	102.42	91.14	96.47	81.32	68.52	66.8	68.27	81.34	83.31	76.16	64.33	97.34	99.1	94.26	98.37	99.69	96.17	101.15	98.22
	12	83.49	83.39	87.39	85.09	85.86	82.28	81.09	94.72	92.94	87.44	86.5	94.66	100.47	83.05	86.55	87.28	94.34	94.61	98.34	94.25	92.83	87.23	84.39	86.26	77.15	75.42	68.03	64.08	78.95	90.46	70	71.73	92.21	89.72	91.33	89.87	93.53	91.77	96.46	98.37
	16	82.37	92.67	85.35	87.22	84.67	83.65	84.41	92.84	82.42	116.01	76.14	107.85	99.37	91.52	105.02	92.62	87.86	83.77	84.57	91.41	83.01	83.95	87.41	83.44	74.19	78.38	68.27	67.04	96.87	73.45	78	70.49	93.09	87.96	90.01	91.04	84.88	99.4	91.92	91.19
