# Supplementary material for: A nanoemulsion targeting adipose hypertrophy and hyperplasia shows anti-obesity efficiency in female mice
Source: Nat Commun. 2024 Jan 2;15:72. doi: 10.1038/s41467-023-44416-3 (PMC10761889; doi:10.1038/s41467-023-44416-3)
Supplement: Supplementary file 3 — Source Data [file 41467_2023_44416_MOESM3_ESM.zip › Lu_Source_data_Fig.4.xlsx]

## Sheet: Fig.4c
	KT-NE treated from	Day 2
	3T3-L1	0	0	0	0	0	0	0	0	0	0	0	0	0	0	0	0
	Inducer I	1.61	1.84	1.38	0.69	0.69	0.69	0.69	0.69	0.69	0.69	0.69	0.69	0.69	0.69	0.69	0.69
	Inducer II	4.14	4.14	3.22	2.07	2.07	1.61	1.61	1.61	1.61	0.69	0.69	0.69	0.69	0.69	0.69	0.69
	Adipocyte	6.21	6.67	2.53	6.9	6.67	2.53	5.29	2.53	2.76	4.6	4.14	2.53	2.53	2.07	2.07	1.61
	Untreated Adipocyte	6.9	4.6	4.14	4.14	4.37	3.68	4.37	4.6	4.83	4.83	3.91	4.14	5.29	4.83	5.75	4.83
	KT-NE treated from	Day 4
	3T3-L1	0	0	0	0	0	0	0	0	0	0	0	0	0	0	0	0
	Inducer I	3.22	2.53	2.76	2.07	1.61	1.61	0.69	0.92	0.69	0.69	0.69	1.15	0.69	0.69	0.69	0.69
	Inducer II	2.99	3.22	3.22	2.99	2.76	2.53	2.53	2.53	2.07	2.07	1.61	1.84	1.84	1.61	2.07	1.61
	Adipocyte	5.29	5.29	3.22	3.22	2.99	2.99	3.45	3.45	3.68	2.76	2.07	1.61	1.84	2.07	2.53	2.99
	Untreated Adipocyte	14.72	8.05	5.98	11.04	5.75	6.21	10.81	8.51	6.21	8.28	8.28	8.74	8.05	12.42	11.04	11.96
	KT-NE treated from	Day 7
	3T3-L1	0	0	0	0	0	0	0	0	0	0	0	0	0	0	0	0
	Inducer I	0.69	3.22	1.61	1.84	1.38	0.69	0.92	1.61	1.38	1.38	1.38	1.38	1.38	1.38	1.38	1.38
	Inducer II	3.22	6.21	5.52	4.6	3.68	2.99	3.22	5.75	3.68	2.53	3.22	1.61	2.07	2.07	1.84	2.53
	Adipocyte	5.75	6.67	6.21	4.14	2.53	3.45	3.45	4.14	3.68	1.84	3.68	3.68	3.91	3.91	3.45	2.53
	Untreated Adipocyte	17.71	14.03	12.65	14.03	14.49	16.79	11.04	12.88	15.64	12.65	17.25	10.58	10.81	14.03	14.95	11.73

## Sheet: Fig.4e
								Wb in Fig.4e													repetition of Wb in Fig.4e

## Sheet: Fig.4f
			Relative expression radio of target protein/β-actin	KT-NE treated from																Untreated adipocyte
				3T3-L1				Inducer I				Inducer II				Adipocyte
			XBP1	0.102858	0.133624	0.295664	0.299387	0.146465	0.121026	0.286353	0.247142	0.165701	0.162652	0.235203	0.213876	0.220145	0.216559	0.216281	0.209913	0.544352	0.336944	0.567362	0.691275
			FASN	0.046016	0.03428	0.078368	0.061505	0.048117	0.025174	0.04834	0.033542	0.023564	0.037764	0.030612	0.017529	0.054057	0.045748	0.037232	0.033468	0.111471	0.103213	0.100028	0.113829
