# Supplementary material for: A nanoemulsion targeting adipose hypertrophy and hyperplasia shows anti-obesity efficiency in female mice
Source: Nat Commun. 2024 Jan 2;15:72. doi: 10.1038/s41467-023-44416-3 (PMC10761889; doi:10.1038/s41467-023-44416-3)
Supplement: Supplementary file 3 — Source Data [file 41467_2023_44416_MOESM3_ESM.zip › Lu_Source_data_Fig.5.xlsx]

## Sheet: Fig.5b
	Control	T-NE	K-NE	KT-NE
	11.2824	9.05195	7.76891	4.93491
	11.6471	9.02123	6.7796	7.32716
	11.7121	10.3975	8.36414	6.86185

## Sheet: Fig.5d
			Control	T-NE	K-NE	KT-NE
			11.1946	6.44189	6.50354	1.09861
			9.86611	6.90226	8.00723	0.693147
			11.242	4.16057	5.65675	1.1314
			9.96192	6.03813	6.3685	0.741937

## Sheet: Fig.5g
															repetition of Wb in Fig.5g									repetition of Wb in Fig.5g
						Fig.5g

## Sheet: Fig.5h
	Relative expression radio of target protein/β-actin	Control						T-NE						K-NE						KT-NE
	XBP1	0.74059	0.768067	0.506075	0.505894	0.764264	0.78494	0.283626	0.304026	0.288518	0.242943	0.261993	0.295548	0.360083	0.241593	0.136529	0.079375	0.2224	0.365743	0.229153	0.220203	0.031581	0.031808	0.023242	0.032155
	FASN	0.115025	0.139349	0.134553	0.132693	0.396624	0.355343	0.06562	0.05797	0.071918	0.077409	0.141063	0.137311	0.048427	0.05201	0.056624	0.025654	0.140293	0.136478	0.050495	0.055452	0.019502	0.01695	0.0366597	0.0141146
