# Supplementary material for: A nanoemulsion targeting adipose hypertrophy and hyperplasia shows anti-obesity efficiency in female mice
Source: Nat Commun. 2024 Jan 2;15:72. doi: 10.1038/s41467-023-44416-3 (PMC10761889; doi:10.1038/s41467-023-44416-3)
Supplement: Supplementary file 3 — Source Data [file 41467_2023_44416_MOESM3_ESM.zip › Lu_Source_data_Fig.6.xlsx]

## Sheet: Fig.6k
			Control	T-NE	K-NE	KT-NE
			0.804	2.764	2.664	0.812
			2.296	2.292	0.036	0.444
			0.444	1.608	2.264	0
			2.48	0.896	1.816	0.26
			2.796	1.468	1.772	0.768
			2.48	2.348	1.4	1.072
			1.284	1.832	1.692	0.828
			1.392	1.724	2.448	1.132
			2.544	1.528	1.5	1.36
			0	1.136	0.116	0.6
