# Supplementary material for: A nanoemulsion targeting adipose hypertrophy and hyperplasia shows anti-obesity efficiency in female mice
Source: Nat Commun. 2024 Jan 2;15:72. doi: 10.1038/s41467-023-44416-3 (PMC10761889; doi:10.1038/s41467-023-44416-3)
Supplement: Supplementary file 3 — Source Data [file 41467_2023_44416_MOESM3_ESM.zip › Lu_Source_data_Fig.7.xlsx]

## Sheet: Fig.7b
	DAY	Control												Blank-NE												T-NE												K-NE
	1	8.2	7.5	6.5	7.2	6.9	7	7.3	7.3	7.2	6.5	6.5	6.6	6.6	6.7	6.5	6.3	6.6	6.5	6.6	6.4	7	7.1	6.6	7	7.2	7	7.7	8.2	8.3	7.8	6.5	6.8	7	6.6	6.4	6.7	8	7.4	7	7.7	7.1	7.5	6.4	6.6	6.7	6.5	6.8	7.2
	4	8.2	8.2	6.5	7.2	7.5	7.5	7.5	7.3	7.5	7	6.7	6.7	6.8	6.2	6.3	6.5	6.8	6.4	6.5	6.5	7.2	7.3	6.7	7.2	7.2	6.5	7	7.3	8	7.7	6.7	6.8	7.2	6.5	6.5	6.5	7.6	7.6	7.2	8.1	7.3	7.2	6.2	6.3	6.6	6.5	6.6	7
	7	8.5	8	7.2	7.3	7.5	7.2	7.5	7.3	7.3	7.3	7.3	6.4	6.6	6.4	6.5	6.5	6.3	6.6	7.3	6.3	7	7	6.5	6.3	7.1	6.9	7.3	7.7	7.6	7.5	6.3	6.6	6	6.3	6.4	6.6	7.6	7	7.3	7.7	7	7.5	6.5	6.2	6.3	6.3	6.2	6.6
	10	7.7	8.6	7.3	7.3	7.8	7.5	7.3	7	7	7.2	7.4	7	7	6.5	6.5	7	7	7	7	7.2	7.2	7	6.8	6.8	6.8	7	7.1	7.4	7.7	7.7	6.6	7	6.9	6.8	7	6.8	8	7.3	7.3	7.5	7.3	7.7	6.3	6.2	6.5	6.8	6.4	6
	13	8	8.3	7.6	7.8	8	7.4	7.6	7	7.5	7	7	7	6.8	7	7	6.8	6.8	6.4	6.8	6.5	7.2	7.3	7	7	7.3	7.4	7.5	7.2	7.9	7.4	6.5	7	7.2	7	7.3	7.2	7.4	7	7.2	8.3	7.2	7.3	6.3	6.5	6.4	6.7	6.3	6
	16	8.2	8.4	7.7	8.2	8.3	7.3	7.8	7.2	7	6.8	7.3	7.3	7	6.8	7	6.8	7.2	7.2	7	6.5	6.5	7.3	6.8	7	7.2	7	7.3	7.2	8.1	7.8	6.8	6.6	6.8	6.5	7	6.3	7.4	6.5	6.6	8.4	6.8	7.3	6.2	6.4	6.5	6.3	6.3	6.3
	19	8	8.3	8	7.5	7.6	7.3	7.5	7.4	7.6	7.2	7.5	7.5	7.2	7.5	7.8	7.5	7.2	7.2	7.2	7	7	7	7.2	7.4	7.2	6.7	7.3	7.3	8.4	7.7	7	6.5	6.5	7	6.7	7	7	6.8	6.6	7.7	6.8	7.3	6	6.2	6.5	6.5	6.5	6.3
	22	8	8.4	8.2	7.5	8.2	7.6	7.8	7.3	7.6	7.7	8	7.5	6.7	7.6	7.5	7.6	7.6	7.5	7.2	7.5	7.2	7.5	7.7	7.7	7.4	6.8	7	7.5	8	7.8	7	6.7	6.5	6.5	6.5	7	6.9	6.7	7.2	8	7	7.3	6.4	6.5	6.6	6.3	6.8	6.5
[truncated: 24 more columns]

## Sheet: Fig.7c
	DAY	Control												Blank-NE												T-NE												K-NE
	1	25.8	25.2	20.7	21	20.7	22	23.6	23	22.4	22	22.7	22.4	22.9	21.2	20.2	23	22.4	22.5	23.1	22.2	20.7	22.9	22	23	21	21.1	23.2	23.5	24.5	24.1	22.5	20.7	23.7	21.6	22.2	22.2	25.9	21.7	22.4	26.3	22.5	24.2	22.5	23.7	22.2	22.2	21.3	22.7
	4	27.8	28.3	20.8	21.9	23.6	22	23.8	23	22.2	21.9	22.2	21.6	23.6	20.9	21.3	23.3	21.5	22.2	23.1	23	21.8	22.2	22.8	23.3	21.6	21.8	23.2	23.9	25.9	26.2	22.1	22.6	23.6	21.6	20.6	21.2	24.2	21.7	22.6	26.6	22.6	23.9	21.5	21.2	22.8	21.7	20.5	21.7
	7	29.5	30.2	21.9	23.6	25.7	23.3	24.7	23.8	23.6	22.7	22.8	21.3	23.4	21.3	21.3	23.7	21.3	21.8	23.8	23.2	21	23	21.8	22.1	22.9	22.9	23.6	24.2	26.5	26.3	22.7	23	23.1	21.9	22.7	22.3	25.5	21.5	22.8	27	22.9	25	22.1	21.9	22.5	21.8	20.3	22.5
	10	29.8	30.5	23.6	23.3	25.6	24.3	24.5	24.1	24.2	23	22.4	22.5	23.2	23	21.8	25.3	23	23	23.4	23	22.5	23.4	22.4	22.8	22.9	23.8	24.6	24	26.6	26.2	22.9	23.2	24.3	22.2	24	22.5	25.5	21.5	22.8	27	22.9	25	22.1	21.9	22.9	21.4	20.1	22
	13	29.2	29.6	26.1	24.7	26.1	25.7	25.6	24	23.7	23	24.6	23.7	23.6	23.2	22.4	26.7	24.8	24	24.5	24.6	22.2	23.4	23	23	24.3	24	25.8	24.1	28	27.6	23	23.9	24.2	22.4	25	22.5	24.9	23.1	23	28.8	24.2	23.8	22.3	21.6	22	21.6	20.5	22.5
	16	28.6	30.6	27.1	25.6	26.7	25.7	25.6	26	25.2	23.5	26.1	24.2	25	23.6	22.3	24.3	25.4	25	25.1	23.7	23	24.6	23.9	23.8	24.9	24.3	25.3	24.3	28.4	27.2	23.7	23	24	21.5	25.9	21.9	24.8	22.4	23.6	28.2	23.8	23.4	22.6	22.2	22.2	22.7	20.9	22
	19	28.8	30.1	27.7	25.4	27.3	25.9	27	27.1	25.8	25.3	25.9	24.9	25.2	25.4	24.6	25.6	27.1	24.6	25.4	24.3	23.2	24.6	23.4	24	25	23	24.6	23.4	28.2	26.6	23.4	23.6	23.6	23.1	24	22.9	23.8	22	23	27.1	22.9	23.1	22.6	22.9	23.4	22.5	21.3	22.6
	22	29.4	31.6	27.2	25	27.3	25.5	27.8	27.9	26.7	26.7	26	25.5	26	26	26.3	27	28.5	26.2	25	25.8	24.3	25.8	24.5	24.9	25	23	24.1	23.3	27.9	26.4	22.6	24.1	23.6	23.7	23.5	23.2	24	22.9	23	28	23	23	22.9	22.7	22.6	22.3	21.2	22.8
[truncated: 24 more columns]

## Sheet: Fig.7d
	DAY	Control
	1	25.8	25.2	20.7	21	20.7	22	23.6	23	22.4	22	22.7	22.4
	4	27.8	28.3	20.8	21.9	23.6	22	23.8	23	22.2	21.9	22.2	21.6
	7	29.5	30.2	21.9	23.6	25.7	23.3	24.7	23.8	23.6	22.7	22.8	21.3
	10	29.8	30.5	23.6	23.3	25.6	24.3	24.5	24.1	24.2	23	22.4	22.5
	13	29.2	29.6	26.1	24.7	26.1	25.7	25.6	24	23.7	23	24.6	23.7
	16	28.6	30.6	27.1	25.6	26.7	25.7	25.6	26	25.2	23.5	26.1	24.2
	19	28.8	30.1	27.7	25.4	27.3	25.9	27	27.1	25.8	25.3	25.9	24.9
	22	29.4	31.6	27.2	25	27.3	25.5	27.8	27.9	26.7	26.7	26	25.5
	DAY	Blank-NE
	1	22.9	21.2	20.2	23	22.4	22.5	23.1	22.2	20.7	22.9	22	23
	4	23.6	20.9	21.3	23.3	21.5	22.2	23.1	23	21.8	22.2	22.8	23.3
	7	23.4	21.3	21.3	23.7	21.3	21.8	23.8	23.2	21	23	21.8	22.1
	10	23.2	23	21.8	25.3	23	23	23.4	23	22.5	23.4	22.4	22.8
	13	23.6	23.2	22.4	26.7	24.8	24	24.5	24.6	22.2	23.4	23	23
	16	25	23.6	22.3	24.3	25.4	25	25.1	23.7	23	24.6	23.9	23.8
	19	25.2	25.4	24.6	25.6	27.1	24.6	25.4	24.3	23.2	24.6	23.4	24
	22	26	26	26.3	27	28.5	26.2	25	25.8	24.3	25.8	24.5	24.9
	DAY	T-NE
	1	21	21.1	23.2	23.5	24.5	24.1	22.5	20.7	23.7	21.6	22.2	22.2
	4	21.6	21.8	23.2	23.9	25.9	26.2	22.1	22.6	23.6	21.6	20.6	21.2
	7	22.9	22.9	23.6	24.2	26.5	26.3	22.7	23	23.1	21.9	22.7	22.3
	10	22.9	23.8	24.6	24	26.6	26.2	22.9	23.2	24.3	22.2	24	22.5
	13	24.3	24	25.8	24.1	28	27.6	23	23.9	24.2	22.4	25	22.5
	16	24.9	24.3	25.3	24.3	28.4	27.2	23.7	23	24	21.5	25.9	21.9
	19	25	23	24.6	23.4	28.2	26.6	23.4	23.6	23.6	23.1	24	22.9
	22	25	23	24.1	23.3	27.9	26.4	22.6	24.1	23.6	23.7	23.5	23.2
	DAY	K-NE
	1	25.9	21.7	22.4	26.3	22.5	24.2	22.5	23.7	22.2	22.2	21.3	22.7
	4	24.2	21.7	22.6	26.6	22.6	23.9	21.5	21.2	22.8	21.7	20.5	21.7
	7	25.5	21.5	22.8	27	22.9	25	22.1	21.9	22.5	21.8	20.3	22.5
	10	25.5	21.5	22.8	27	22.9	25	22.1	21.9	22.9	21.4	20.1	22
	13	24.9	23.1	23	28.8	24.2	23.8	22.3	21.6	22	21.6	20.5	22.5
	16	24.8	22.4	23.6	28.2	23.8	23.4	22.6	22.2	22.2	22.7	20.9	22
	19	23.8	22	23	27.1	22.9	23.1	22.6	22.9	23.4	22.5	21.3	22.6
	22	24	22.9	23	28	23	23	22.9	22.7	22.6	22.3	21.2	22.8
	DAY	KT-NE
	1	21.9	21.5	23.9	25.2	22.4	27.5	22.4	22.8	24.5	22.8	24.5	22
	4	22.2	22.3	23.4	25	23.2	27	22.5	20.9	23.8	21.1	23.4	22.4
	7	22	22.5	24.1	25.2	23.8	26.9	22.8	22.4	22.6	21.3	21	23.6
	10	22.1	23	23.8	25.1	24	26.3	22.8	22.4	23	21.9	21.7	22.9
	13	22.4	23.4	22	23.5	23	26.5	22	21.6	22.3	21.4	21.8	22.4
	16	23	22.7	21.6	24	22.2	26	22.7	22	22.4	21.6	21.3	22.7
	19	23	21.8	21.3	23	22.8	24.8	22.1	22.6	22	22	22.1	22.7
	22	23.1	21.3	21.1	22.8	22	24.2	22.3	22.4	22.2	22.4	22	22.5
	DAY	Deoxycholic Acid
	1	23.6	24.8	23.4	20.9	24.4	22	22.2	22.2	22.7	23.4	22.7	23
	4	24.4	25	23.9	21.2	25.6	22.4	22.1	22.5	22.4	23.7	22.4	23.3
	7	24.7	25.5	25.3	21.4	26.2	22.3	23.1	22.2	23.4	24	22.9	22.5
	10	26.3	26	25.2	22.2	27.4	23.5	23.4	23.2	23	24.2	22.1	22.2
	13	29	23.7	25.7	22.4	26.7	22.6	23.6	23	23.2	24.2	22.1	23.6
	16	28.7	24.3	26.1	23.1	26	23.5	23.6	23.9	23.3	24	22.4	23.3
	19	29.5	23.9	25	22.6	26.5	23.2	23.2	23.4	22.7	23.7	23.1	24
	22	29.3	23.4	25.2	22.9	26.1	23	24.5	23.9	23.4	23.9	23.6	24.2

## Sheet: Fig.7g
	Control	Blank-NE	T-NE	K-NE	KT-NE	Deoxycholic Acid
	0.939	1.805	0.492	0.372	0.26	0.434
	0.816	1.389	0.47	0.376	0.286	0.444
	0.894	1.925	0.59	0.285	0.227	0.471
	1.369	1.46	0.536	0.442	0.28	0.447
	2.336	1.229	0.461	0.395	0.372	0.593
	1.886	1.783	0.497	0.411	0.254	0.38
	1.953	1.596	0.49	0.433	0.319	0.506
	2.785	2.438	0.518	0.387	0.322	0.48
	2.19	1.47	0.635	0.324	0.321	0.444
	2.405	1.858	0.497	0.362	0.322	0.45

## Sheet: Fig.7h
			Control	Blank-NE	T-NE	K-NE	KT-NE	Deoxycholic Acid
			0.100714	0.143923	0.0908261	0.0599127	0.0496104	0.0541004
			0.091519	0.101154	0.0717842	0.0726667	0.0449174	0.0681624
			0.135294	0.121445	0.0723605	0.0400435	0.0428947	0.0631441
			0.11768	0.175889	0.0398208	0.0611071	0.024455	0.0740476
			0.153223	0.107544	0.055	0.0444348	0.0441818	0.0546743
			0.166118	0.132443	0.0526106	0.0435217	0.0473709	0.0535652
			0.159353	0.1456	0.053527	0.0469869	0.0390583	0.0813469
			0.150974	0.123915	0.0467373	0.0344053	0.0259821	0.0476987
			0.138077	0.126327	0.0688186	0.0480088	0.0306757	0.0584615

## Sheet: Fig.7j
			Control	Blank-NE	T-NE	K-NE	KT-NE	Deoxycholic Acid
			727.221	643.793	193.925	121.203	139.834	363.401
			727.221	515.592	254.527	109.083	105.626	394.197
			387.851	527.669	72.7221	145.444	111.102	585.659
			484.814	520.237	296.948	145.444	99.0936	243.277
			484.814	453.581	145.444	96.9627	67.5132	685.661
			436.332	544.623	145.444	72.7221	50.1939	557.057
			339.37	554.377	242.407	72.7221	100.141	701.946
			339.37	390.642	254.527	48.4814	77.8101	796.38
			727.221	503.979	145.444	145.444	49.0538	653.216
			339.37	525.578	218.166	181.805	68.009	312.561
			290.888	297.51	169.685	48.4814	72.8864	179.88
			218.166	209.72	436.332	254.527	52.9369	435.2
			436.332	191.605	145.444	151.504	67.9108	346.678
			399.971	528.365	436.332	72.7221	108.152	504.982
			727.221	453.349	290.888	48.4814	128.043	328.232
			212.106	223.771	339.37	145.444	60.962	627.939
			533.295	513.269	181.805	72.7221	79.5058	162.922
			363.61	481.683	484.814	181.805	101.138	337.497
			193.925	624.981	290.888	72.7221	61.9205	320.471
			218.166	450.098	327.249	72.7221	162.46	479.925

## Sheet: Fig.7k
		Control	Blank-NE	T-NE	K-NE	KT-NE	Deoxycholic Acid
		1000.18	1548.52	361.769	188.816	115.652	825.476
		670.618	1092.15	237.47	239.669	74.9808	307.826
		693.959	1134.3	159.42	208.473	180.698	688.926
		794.29	1180.4	492.452	171.376	124.05	429.972
		733.673	886.26	226.76	348.192	162.114	166.952
		577.138	501.657	164.528	340.499	90.6708	508.466
		779.89	775.129	267.932	306.34	81.2957	382.036
		715.325	926.672	278.455	105.442	131.499	378.578
		801.257	437.788	396.756	283.744	116.648	752.75
		432.679	336.76	368.932	172.679	196.189	523.427
		291.24	928.994	476.138	566.873	123.682	527.81
		893.403	788.368	342.86	234.34	132.919	944.438
		647.713	336.528	250.189	298.178	92.801	503.415
		479.846	336.76	420.707	224.921	110.679	465.827
		696.967	397.145	253.726	268.62	108.063	331.456
		606.328	661.212	317.415	363.218	95.1255	441.419
		505.376	686.875	417.409	481.851	170.703	422.035
		821.602	661.444	377.014	322.861	118.628	517.623
		688.946	367.185	363.234	266.889	179.206	892.602
		677.117	891.37	254.884	450.602	125.126	644.918

## Sheet: Fig.7l
			Control	Blank-NE	T-NE	K-NE	KT-NE	Deoxycholic Acid
			25.5894	25.76	11.4961	12.1836	3.93382	0.15268
			54.4636	21.5	5.30878	4.96504	3.59008	1.1839
			121.321	32.8	5.13691	5.30878	0.49642	4.44943
			39.339	0.95	3.59008	4.96504	1.69951	2.9026
			12.67	5.75	2.29	0.77	1.02	1.18
			15.74	14.84	1.44	0.78	0.67	1.51
			0.91	1.14	1.3	0.88	0.75	1.63
			0.88	8.95	1.4	0.78	1	1.11
			4.95	10.77	0.89	0.78	0.9	0.98

## Sheet: Fig.7m
				Control	Blank-NE	T-NE	K-NE	KT-NE	Deoxycholic Acid
				229.5	173.8	127.3	137.2	120	157.5
				220.4	197	173.7	194.1	147.8	141.3
				207.1	184.8	141.2	148.2	144.9	282.1
				184.9	184.1	122.2	139	136.9	199.9
				189.7	160.4	116.3	167.2	121.7	113.2
				180.4	179.7	122.5	152.4	125.5	133.6
				184.2	137.3	126.6	161	153.1	141.8
				147.3	157.6	160.7	128.3	119.4	125.2

## Sheet: Fig.7n
				Control	Blank-NE	T-NE	K-NE	KT-NE	Deoxycholic Acid
				55.1	41.5	30	48.9	33.4	45
				54.5	66.4	49.9	62.5	37.2	59.4
				78.8	74.7	47.5	73.5	45.4	70.8
				48.3	40.8	34.3	50.4	49.7	45.7
				89.8	67.4	25.1	31.2	30.9	42.8
				64.7	84.4	27.8	34.3	31.2	31.4
				74.6	60.2	26.4	30.2	32.6	25.4
				69.2	63.3	45.3	24.4	23.3	24.7
