# Supplementary material for: A nanoemulsion targeting adipose hypertrophy and hyperplasia shows anti-obesity efficiency in female mice
Source: Nat Commun. 2024 Jan 2;15:72. doi: 10.1038/s41467-023-44416-3 (PMC10761889; doi:10.1038/s41467-023-44416-3)
Supplement: Supplementary file 3 — Source Data [file 41467_2023_44416_MOESM3_ESM.zip › Lu_Source_data_Fig.8.xlsx]

## Sheet: Fig.8d
		Organ	KT-NE i.v.					KT-NE i.p.					KT-NE s.c.
		SAT	2.3	2.16	2.76	2.07	3.49	6.16	4.69	5.19	3.5	5.29	86.49	87.68	83.31	93.44	85.46
		VFD	9.39	10.16	8.16	7.68	7.41	34.11	24.03	27.86	14.78	26.04	4.06	4.66	4.15	0.79	3.31
		Heart	5.03	3.51	3.63	4.99	5.54	0.81	0.46	0.58	0.45	0.5	0.17	0.15	0.24	0.08	0.2
		Liver	56.66	61.39	65.31	61.77	65.27	49.91	65.03	58.75	74.43	60.94	7.95	6.68	10.71	4.79	9.23
		Spleen	12.72	10.69	7.97	9.26	7.19	5.45	2.69	3.46	3.37	3.74	0.38	0.27	0.72	0.32	0.64
		Lung	8.53	6.4	7.54	9.61	6.54	1.54	1.54	1.73	1.78	1.39	0.43	0.27	0.41	0.32	0.48
		Kindey	5.38	5.7	4.63	4.61	4.56	2.02	1.57	2.44	1.7	2.1	0.52	0.28	0.47	0.25	0.68

## Sheet: Fig.8e
			Organ	KT-NE i.v.					KT-NE i.p.					KT-NE s.c.
			SAT	2.3	2.16	2.76	2.07	3.49	6.16	4.69	5.19	3.5	5.29	86.49	87.68	83.31	93.44	85.46
			VFD	9.39	10.16	8.16	7.68	7.41	34.11	24.03	27.86	14.78	26.04	4.06	4.66	4.15	0.79	3.31
			Heart	5.03	3.51	3.63	4.99	5.54	0.81	0.46	0.58	0.45	0.5	0.17	0.15	0.24	0.08	0.2
			Liver	56.66	61.39	65.31	61.77	65.27	49.91	65.03	58.75	74.43	60.94	7.95	6.68	10.71	4.79	9.23
			Spleen	12.72	10.69	7.97	9.26	7.19	5.45	2.69	3.46	3.37	3.74	0.38	0.27	0.72	0.32	0.64
			Lung	8.53	6.4	7.54	9.61	6.54	1.54	1.54	1.73	1.78	1.39	0.43	0.27	0.41	0.32	0.48
			Kindey	5.38	5.7	4.63	4.61	4.56	2.02	1.57	2.44	1.7	2.1	0.52	0.28	0.47	0.25	0.68

## Sheet: Fig.8g
			KT-NE i.v.	KT-NE i.p.	KT-NE s.c.
			624000000	1190000000	3560000000
			546000000	1450000000	5720000000
			710000000	1250000000	4020000000
			717000000	1510000000	3890000000
			932000000	1330000000	3970000000

## Sheet: Fig.8h
				KT-NE i.v.	KT-NE i.p.	KT-NE s.c.
				532000000	5060000000	1570000000
				921000000	6520000000	3360000000
				1100000000	3630000000	1970000000
				1640000000	3850000000	786000000
				817000000	4270000000	1160000000
