# Supplementary material for: A nanoemulsion targeting adipose hypertrophy and hyperplasia shows anti-obesity efficiency in female mice
Source: Nat Commun. 2024 Jan 2;15:72. doi: 10.1038/s41467-023-44416-3 (PMC10761889; doi:10.1038/s41467-023-44416-3)
Supplement: Supplementary file 3 — Source Data [file 41467_2023_44416_MOESM3_ESM.zip › Lu_Source_data_Fig.9.xlsx]

## Sheet: Fig.9c
	DAY	Control												KT-NE i.v.												KT-NE i.p.												KT-NE s.c.
	1	7.5	7.5	7	6.6	7.2	7.3	7	7	7	6.4	6.5	6.5	8	8.2	7.2	7.2	7	7.1	7	7.2	7.4	7.3	7.8	7.8	7.5	7.5	7.2	7	7.6	7.5	7.5	7.5	7.4	6.8	7.1	6.8	7.3	7	7.8	7.2	7.6	8.2	7	6.5	7.1	6.4	6.7	6.6
	4	7.5	8	7	6.5	7.5	7.4	7.2	7	7	6.3	7	6.8	7.3	7.4	7	7.2	7	6.8	7.2	7	7.5	7.2	8	7.7	7.4	7	6.4	7.3	6.8	7.4	7.7	7.3	7.2	6.5	7	7	7.2	6.8	7.5	7.2	7	8	7.4	6.5	7	6.5	6.6	6.5
	7	8.1	7.7	7.3	7.2	7.5	7.3	7.5	7	7.3	6.8	6.8	7	8	7.8	7.2	8.2	6.5	7.5	7.3	6.5	6.5	7.4	7.6	7.3	7.4	7.2	7	7.3	7.2	7.5	6.4	6.6	7	6.3	6.5	6.8	7.3	7.1	7.4	7.2	7.5	7.4	6.7	6.3	7	6	6.5	6.8
	10	8	7.8	7.4	7.3	7.4	7.4	7.4	7.3	7.5	6.8	7.3	6.8	8	7.8	7.2	8.2	6.5	7.8	7.5	6.8	7.4	7.5	7.5	7.4	7.2	7	7	6.8	7.3	7.1	7	7	7	6.3	6.2	7	7.5	7.3	7.5	6.5	7.4	7.1	6.7	6.2	6.5	6.5	6.8	6
	13	7.7	8.3	7.2	7.7	7.2	7	7.8	7.2	6.8	7	7.3	7.2	7.4	7.2	7.3	7.8	6.8	7.6	6.6	7.2	7.4	7.4	7.6	7.4	7.2	6.8	6.5	7	7.2	7.2	6.8	7.3	7	6.3	6.2	7.3	7	6.8	7	7	7.4	7.3	6.2	6.4	6.4	6.5	6.5	6.5
	16	8.4	8.2	7.7	7.3	8	7.5	7.8	7	7	6.8	7.3	7.3	7.2	7.3	7.3	7.8	6.8	7.4	7.2	7	7	7.2	7.3	7.3	7.2	7.2	7	7.4	7	7.2	6.4	6.5	6.5	6	6.8	6.7	6.8	7	7.3	7.3	7.3	7.2	6.4	7	6.4	6.5	6.4	7
	19	8	8.1	7.6	7.4	7.8	7.5	7.7	7.2	7.4	7.2	7.4	7.4	7.2	6.8	7.4	7.3	6.5	7.5	7.4	7.2	7	7	7.6	7.2	6.8	7.3	6.4	6.5	7	7.3	6.5	6.4	6.8	6.5	6.4	7	7.3	7.2	7.2	7.5	7.5	6.8	6.2	6.4	6.5	6.5	6	6.4
	22	7.9	8	7.5	7.5	8.2	7.6	7.8	7.3	7.5	7.3	7.6	7.6	7.2	7	7.3	7.6	6.9	7.6	7.5	7.2	7.6	7.2	7.6	7.5	6.7	7.4	6.8	7	7.4	7.2	6.7	6.4	6.5	6.2	6.5	7	7.2	6.8	7.2	7.3	7.3	7.5	6.3	6.4	6.8	6.5	6.2	6.5

## Sheet: Fig.9d
	DAY	Control												KT-NE i.v.												KT-NE i.p.												KT-NE s.c.
	1	27.8	26.9	23.2	21.7	20.7	24	24.5	21.7	21	22.2	22.2	23	25.4	23.7	21.7	24	20.5	24	23.1	22.4	23.4	20.9	24.4	24.1	24.2	22.6	21.3	23.2	23.3	24.5	24.1	22.7	24.5	20.9	21.9	23.2	22.6	21.4	23.2	21.6	25.2	28	22.9	23.2	23.7	22.8	23.2	22.7
	4	28.9	29.6	23.4	22.8	23.7	23.4	25	22	21.9	21.8	23	25.5	24.5	23.1	22.1	25	20.9	24.2	21.3	22.1	22.2	21.2	24.5	23.2	22.5	22.2	23	23	23.5	24.6	23.1	22.2	23.7	20.5	21.3	22.1	23.6	22.1	23	21.8	24.3	26.9	21.9	22.4	22.7	22	22.8	22.3
	7	29.2	30	24	24	25.6	24.6	25.8	22.3	22.2	23	23.3	24.3	25.9	23.4	23	26.6	21.3	26	21.6	22.3	21.8	21	24.3	23.8	24.8	23.8	22.1	23.8	23.1	23.5	21.3	22.9	22.2	21.2	21.4	22.4	23.7	22.5	23.8	22	25	26.2	22.1	21.6	22.5	22	21	22
	10	29.4	30	24.1	24.3	25.7	24.9	27.3	22.8	22.5	23	23.4	25.5	25.4	24.4	23	26.9	21.3	25.8	21.8	22.8	22.8	22.4	24.7	24.3	21	23.4	22.9	23.8	24.3	23.6	21.7	22.7	23.1	22	21.6	22.3	24.1	23	24.3	22	25.9	26.8	21.8	22.3	21.7	22.2	21.2	21.9
	13	29.1	30.4	25.5	25.2	26.9	24.7	27.6	22.9	23.4	23.7	23.1	25.5	25.9	23.6	23.2	27.5	22	26.7	22.3	23.6	23.4	22.7	25.6	24.6	21.6	23.3	23.2	23.7	24.2	23.5	22.3	23.7	23	21.8	22.4	23.1	23.1	23	22.6	22.4	25.6	27	21.8	23	22.7	22.4	21.5	22.4
	16	29.2	30	25.3	25.5	27.5	25.7	28.4	23.1	23.8	24.8	24	26	25.2	23.5	23.9	27.5	22	26	22.8	23.3	23.2	22	25.8	24.2	22	23.4	23.6	24.3	24.8	24.5	21.4	21.5	21.7	20.7	22.1	22.1	23.4	23	22.7	22.1	25.5	26.4	21.9	23.2	21.9	21.9	21.1	21.8
	19	29.5	29.6	25.6	26	28	26	28	23.8	24.1	25.6	24.8	25.9	25.5	23.5	23.2	27.8	21.6	27	24.6	23.2	23.8	22.7	26	24.4	20.8	21.6	23.4	23.6	24.6	24	21.7	21.6	23.1	21.6	21.9	22.6	23.2	23	23.1	23	25	25.5	21.6	23	21.9	21.6	20.7	22.1
	22	29.4	30.6	24.9	26	28.4	27.2	28.4	25	25	25.5	26	27	24.3	24	24	27.5	22.6	26.7	24	23.6	24.2	22.6	26	25	20.9	23	23.5	24.5	25	24	21.8	21	22.9	21.2	21.2	21.4	22.8	23.4	23	22.7	24.7	25.8	21.4	22.5	22.1	21.2	20.8	22.6

## Sheet: Fig.9e
		DAY	Control
		1	27.8	26.9	23.2	21.7	20.7	24	24.5	21.7	21	22.2	22.2	23
		4	28.9	29.6	23.4	22.8	23.7	23.4	25	22	21.9	21.8	23	25.5
		7	29.2	30	24	24	25.6	24.6	25.8	22.3	22.2	23	23.3	24.3
		10	29.4	30	24.1	24.3	25.7	24.9	27.3	22.8	22.5	23	23.4	25.5
		13	29.1	30.4	25.5	25.2	26.9	24.7	27.6	22.9	23.4	23.7	23.1	25.5
		16	29.2	30	25.3	25.5	27.5	25.7	28.4	23.1	23.8	24.8	24	26
		19	29.5	29.6	25.6	26	28	26	28	23.8	24.1	25.6	24.8	25.9
		22	29.4	30.6	24.9	26	28.4	27.2	28.4	25	25	25.5	26	27
		DAY	KT-NE i.v.
		1	25.4	23.7	21.7	24	20.5	24	23.1	22.4	23.4	20.9	24.4	24.1
		4	24.5	23.1	22.1	25	20.9	24.2	21.3	22.1	22.2	21.2	24.5	23.2
		7	25.9	23.4	23	26.6	21.3	26	21.6	22.3	21.8	21	24.3	23.8
		10	25.4	24.4	23	26.9	21.3	25.8	21.8	22.8	22.8	22.4	24.7	24.3
		13	25.9	23.6	23.2	27.5	22	26.7	22.3	23.6	23.4	22.7	25.6	24.6
		16	25.2	23.5	23.9	27.5	22	26	22.8	23.3	23.2	22	25.8	24.2
		19	25.5	23.5	23.2	27.8	21.6	27	24.6	23.2	23.8	22.7	26	24.4
		22	24.3	24	24	27.5	22.6	26.7	24	23.6	24.2	22.6	26	25
		DAY	KT-NE i.p.
		1	24.2	22.6	21.3	23.2	23.3	24.5	24.1	22.7	24.5	20.9	21.9	23.2
		4	22.5	22.2	23	23	23.5	24.6	23.1	22.2	23.7	20.5	21.3	22.1
		7	24.8	23.8	22.1	23.8	23.1	23.5	21.3	22.9	22.2	21.2	21.4	22.4
		10	21	23.4	22.9	23.8	24.3	23.6	21.7	22.7	23.1	22	21.6	22.3
		13	21.6	23.3	23.2	23.7	24.2	23.5	22.3	23.7	23	21.8	22.4	23.1
		16	22	23.4	23.6	24.3	24.8	24.5	21.4	21.5	21.7	20.7	22.1	22.1
		19	20.8	21.6	23.4	23.6	24.6	24	21.7	21.6	23.1	21.6	21.9	22.6
		22	20.9	23	23.5	24.5	25	24	21.8	21	22.9	21.2	21.2	21.4
		DAY	KT-NE s.c.
		1	22.6	21.4	23.2	21.6	25.2	28	22.9	23.2	23.7	22.8	23.2	22.7
		4	23.6	22.1	23	21.8	24.3	26.9	21.9	22.4	22.7	22	22.8	22.3
		7	23.7	22.5	23.8	22	25	26.2	22.1	21.6	22.5	22	21	22
		10	24.1	23	24.3	22	25.9	26.8	21.8	22.3	21.7	22.2	21.2	21.9
		13	23.1	23	22.6	22.4	25.6	27	21.8	23	22.7	22.4	21.5	22.4
		16	23.4	23	22.7	22.1	25.5	26.4	21.9	23.2	21.9	21.9	21.1	21.8
		19	23.2	23	23.1	23	25	25.5	21.6	23	21.9	21.6	20.7	22.1
		22	22.8	23.4	23	22.7	24.7	25.8	21.4	22.5	22.1	21.2	20.8	22.6

## Sheet: Fig.9h
				Control	KT-NE i.v.	KT-NE i.p.	KT-NE s.c.
				2.044	1.07	0.63	0.638
				2.112	0.86	0.83	0.709
				2.576	0.856	0.9	0.728
				1.906	2.21	0.53	0.582
				2.062	1.324	0.434	0.235
				3.18	0.76	0.65	0.516
				1.757	0.851	0.394	0.555
				2.939	0.646	0.57	0.866
				2.928	0.514	0.417	0.413

## Sheet: Fig.9i
			Control	KT-NE i.v.	KT-NE i.p.	KT-NE s.c.
			0.100782	0.069053	0.040383	0.037105
			0.108125	0.063708	0.051489	0.042467
			0.125601	0.054625	0.056826	0.044565
			0.122782	0.115875	0.038991	0.039019
			0.15736	0.079237	0.033857	0.020933
			0.1984	0.052308	0.041441	0.037452
			0.125059	0.059912	0.034245	0.038915
			0.176346	0.051322	0.041934	0.05115
			0.147481	0.05296	0.034299	0.032217

## Sheet: Fig.9k
		Control	KT-NE i.v.	KT-NE i.p.	KT-NE s.c.
		436.332	290.888	109.083	96.9627
		339.37	254.527	96.9627	96.9627
		436.332	218.166	109.083	96.9627
		484.814	242.407	121.203	72.7221
		327.249	290.888	96.9627	72.7221
		545.415	254.527	151.504	72.7221
		484.814	254.527	181.805	121.203
		630.258	290.888	145.444	121.203
		484.814	242.407	145.444	145.444
		290.888	290.888	218.166	109.083
		533.295	145.444	145.444	151.504
		727.221	254.527	145.444	218.166
		599.957	218.166	145.444	121.203
		290.888	218.166	121.203	90.9026
		581.776	254.527	145.444	121.203
		654.499	254.527	212.106	72.7221
		399.971	327.249	145.444	48.4814
		381.791	290.888	151.504	90.9026
		381.791	327.249	145.444	109.083
		545.415	218.166	290.888	96.9627

## Sheet: Fig.9l
		Control	KT-NE i.v.	KT-NE i.p.	KT-NE s.c.
		387.851	727.221	121.203	272.708
		1181.73	727.221	96.9627	290.888
		484.814	509.054	96.9627	181.805
		436.332	363.61	145.444	145.444
		581.776	484.814	254.527	181.805
		727.221	381.791	145.444	145.444
		606.017	484.814	151.504	242.407
		799.943	545.415	218.166	254.527
		1357.48	436.332	145.444	193.925
		654.499	606.017	193.925	242.407
		727.221	363.61	212.106	181.805
		727.221	436.332	181.805	296.948
		484.814	606.017	169.685	218.166
		654.499	581.776	145.444	218.166
		654.499	424.212	151.504	363.61
		533.295	727.221	109.083	290.888
		727.221	733.281	96.9627	242.407
		581.776	581.776	121.203	290.888
		620.562	666.619	218.166	242.407
		581.776	424.212	109.083	290.888

## Sheet: Fig.9m
			Control	KT-NE i.v.	KT-NE i.p.	KT-NE s.c.
			1.61	1.18	1.09	1.19
			1.6	1.25	1.12	1.21
			1.49	1.41	1.2	1.08
			2.59	1.86	1.33	1.43
			2.182	1.53	1.32	1.62
			2.018	1.58	1.34	1.41
			2.05	1.91	1.12	1.57
			1.96	1.48	1.47	1.47
			1.952	1.44	1.79	1.26

## Sheet: Fig.9o
		Control	KT-NE i.v.	KT-NE i.p.	KT-NE s.c.
		32.4642	0.32455	0.15268	1.1839
		63.229	4.79317	1.01203	2.73073
		57.3854	1.52764	7.54309	2.21512
		29.8862	5.65252	6.34	0.49642
		3.73	1.08	0.8	0.77
		0.92	0.65	1.06	0.72
		0.77	0.64	0.68	0.81
		12	0.74	1.06	0.61
		20.99	0.72	0.79	1.09

## Sheet: Fig.9p
		Control	KT-NE i.v.	KT-NE i.p.	KT-NE s.c.
		304.4	145	165.6	93.1
		226.1	149.3	127.6	148.4
		243.3	142.9	133.5	170.9
		186.3	120.4	161.4	156.9
		162.9	144.9	116	149
		194.9	169.3	153.1	132.8
		194.2	155.5	103.9	131.1
		181.5	138	111.5	125.2

[truncated: 1 more sheets: Fig.9q]
