# Supplementary material for: A nanoemulsion targeting adipose hypertrophy and hyperplasia shows anti-obesity efficiency in female mice
Source: Nat Commun. 2024 Jan 2;15:72. doi: 10.1038/s41467-023-44416-3 (PMC10761889; doi:10.1038/s41467-023-44416-3)
Supplement: Supplementary file 3 — Source Data [file 41467_2023_44416_MOESM3_ESM.zip › Lu_Source data Supplementary Fig.1.xlsx]

## Sheet: Supplementary Fig.1c
	Day	Blank-NE			T-NE			K-NE			KT-NE
	1	143	137.8	132.9	133.4	135.2	134.8	138.3	117	136	133.4	135.2	134.8
	3	131.9	130.5	129.2	119.7	117	116.8	139	117	117.3	119.7	117	116.8
	5	141.3	142.3	137.3	128.2	123.4	122.6	148	145.1	146.3	128.2	123.4	122.6
	7	136.2	132.5	133.7	124.1	121.6	139.4	128.7	144.7	143.2	134.3	124.1	121.6
	9	131.2	132	132.8	121.8	122.1	120.9	139.7	141.7	138.5	121.8	122.1	120.9
	11	134	134.8	133.4	133.2	129.1	128.3	129.1	146	142.1	137.1	129.1	128.3
	13	137.6	136.3	137.4	126	126.5	126.5	144.2	142.2	142.3	127.1	126.5	126.5
	16	133.5	129.7	130	123.9	120.8	118.3	141.8	120	140.6	123.9	120.8	118.3
	19	126.7	130.4	130.7	125	123.4	131.5	138.3	137.6	138.9	131.5	125	123.4
	23	133.9	128.6	131.9	118.4	120.4	116.6	136.6	137.1	133.8	118.4	120.4	116.6
	27	129.3	132.7	135	115.5	115.5	126.9	133.5	130.6	127.6	126.9	125.5	115.5
	30	119.1	122.2	122.3	108.8	128.3	124.1	128.1	121.6	124.2	128.4	128.8	108.3

## Sheet: Supplementary Fig.1d
			Blank-NE
			Concentration	3T3-L1								Inducer I treated preadipocyte								Inducer II treated preadipocyte								Adipocyte
			0	89.82	118.33	87.25	88.53	120.9	89.17	88.32	117.68	100.92	99.27	105.65	103.63	91.07	106.22	99.72	93.53	101.27	125.44	98.07	102.92	96.05	116.38	82.13	77.74	105.23	98.91	99.79	105.23	94.89	98.55	102.05	102.63
			0.08	76.1	118.33	123.9	92.39	90.46	100.11	100.1	94.75	89.05	96.56	120.35	104.39	107.1	102.93	105.14	98.14	137.9	104.11	118.76	98.25	91.47	114.82	99.81	121.6	101.92	96.66	95.01	87.04	75.58	91.59	101	110.89
			0.4	100.54	100.54	112.54	104.82	99.04	106.75	87.25	86.6	86.02	99.15	93.4	104.89	125.28	107.1	103.69	96.37	140.73	130.85	114.64	92.75	86.99	90.56	93.03	114.09	96.01	92.35		82.85	68.62	102.04	94.77	81.02
			1.2	132.48	102.68	134.83	128.19	129.47	123.47	102.68	101.39	108.24	108.43	96.81	100.16	95.42	108.43	112.65	108.93	137.53	122.06	95.5	80.21	95.87	87.26	109.69	91.66	99.08	99.62	84.91	105.88	75.35	111.66	90.4	101.39
			2.4	119.19	120.47	110.18	133.55	104.18	109.97	104.2	94.32	95.74	95.99	99.72	105.02	88.1	102.37	90.12	83.5	121.32	137.9	85.43	103.38	91.93	89.37	76.64	109.42	107.06	98.32	101.74	101.9	94.54	83.32	78.71	95.01
			4	78.67	113.18	123.9	134.41	120.26	101.18	114.26	94.53	93.22	112.46	104.2	91.83	69.23	78.95	84.51	90.63	119.77	86.07	122.79	98.52	78.1	84.15	99.53	120.41	104.46	88.34	78.89	78.77	93.12	79.3	97.67	93.53
			12	80.39	107.4	109.75	105.04	108.25	109.54	101.82	101.18	84.57	107.29	91.32	91.07	107.42	101.04	84.13	92.33	95.96	112.08	97.42	102.74	78.75	95.78	89.64	97.15	103.51	97.73	101.09	85.39	87.22	88.69	93.71	93.68
			16	118.33	109.75	109.75	122.62	120.26	118.11	112.97	114.47	98.96	98.77	98.45	101.61	123.82	92.46	102.43	83.69	109.97	112.44	96.69	99.99	95.96	95.32	91.2	87.26	90.7	91.59	83.2	92.06	96.87	78.42	83.08	96.07
			T-NE
			Concentration	3T3-L1								Inducer I treated preadipocyte								Inducer II treated preadipocyte								Adipocyte
			0	80.22	86.83	120.08	86.75	84.38	127.71	94.47	119.57	92.16	93.96	98.58	96.21	97.68	100.94	123.7	96.78	89.03	98.33	101.23	102.23	100.72	97.58	107.51	103.36	93.37	101.88	98.24	105.85	104.11	103.95	96.26	96.34
			0.08	95.31	80.05	106.76	91.41	93.45	117.96	108.54	93.96	97.34	95.76	116.49	120.77	100.49	110.63	104.21	118.29	108.65	98.59	98.71	96.95	104.75	112.29	106.13	105.25	93.45	102.62	103.78	107.25	103.2	85.52	99.73	102.38
			0.4	89.21	81.66	90.82	132.29	114.82	92.35	100.32	100.91	97.68	97.56	124.49	111.98	97.11	118.41	105	96.1	99.59	93.43	99.84	99.47	100.35	98.33	102.36	96.2	98.74	105.02	102.87	107.58	104.69	103.95	108.82	101.8
			1.2	95.99	90.82	95.91	90.23	93.96	110.41	105.49	96.08	98.47	119.87	90.69	97	105.11	93.96	102.97	94.18	98.84	100.72	100.6	99.47	97.2	105.88	100.85	97.96	112.37	99.81	104.03	101.22	103.12	111.63	104.61	103.7
			2.4	93.7	100.83	93.87	103.29	106.85	110.83	127.37	112.53	118.07	94.75	98.8	95.99	97.56	119.87	116.6	104.21	91.04	96.95	103.49	105.12	105.5	104.62	104.5	109.15	98.16	102.87	106.18	105.18	105.85	111.3	105.1	106.26
			4	102.61	97.18	102.69	115.67	107.02	99.3	101	118.3	82.02	100.38	99.7	104.77	90.8	117.84	91.93	113.22	101.98	107.51	104.75	103.11	111.54	107.76	103.62	106.63	100.48	102.38	104.19	105.1	108.74	108.16	106.92	104.61
			12	106.76	98.2	108.37	102.35	109.05	105.83	109.65	116.09	102.63	130.91	113.34	103.08	119.19	118.41	121.11	105.45	98.33	96.57	101.98	101.98	96.7	106.63	98.46	105.25	98.99	103.12	101.8	105.76	105.27	104.36	108.99	103.7
			16	96.76	101.67	105.75	101.51	104.13	100.4	107.95	103.46	93.85	98.24	118.18	150.77	109.51	98.24	92.49	107.48	89.28	100.35	114.3	98.08	98.46	91.42	98.59	98.08	104.03	106.84	104.61	101.05	103.78	108.99	106.75	109.98
			K-NE
			Concentration	3T3-L1								Inducer I treated preadipocyte								Inducer II treated preadipocyte								Adipocyte
			0	137.53	122.44	79.93	85.29	100.01	71.95	79.8	123.07	92.1	128.98	63.89	134.47	90.23	87.93	102.41	102.41	82.5	110.08	100.11	106.96	85.1	104.01	98.11	113.12	100.5	100.02	88.84	107.91	109.42	97.65	95.68	99.98
			0.08	72.69	87.16	86.53	93.02	93.16	90.9	106.36	93.14	71.13	95.72	102.41	89.57	87.93	87.93	97.8	100.55	138.71	117.02	120.23	105.49	104.45	75.04	80.16	110.08	79.22	90.81	90.52	90.43	86.25	79.92	88.59	80.55
			0.4	78.55	81.55	78.68	73.94	68.95	70.82	78.89	75.94	134.47	81.56	90.56	78.81	145.55	81.34	91.22	95.61	75.99	102.71	74	80.59	81.54	91.95	81.54	82.5	80.74	71.87	68.26	90.11	82.21	82.07	71.32	69.4
			1.2	76.43	84.41	84.91	77.06	78.55	64.96	78.42	79.55	78.38	73.55	87.27	90.34	103.62	88.47	85.95	129.86	95.94	85.01	89.18	74	78.85	85.31	76.25	78.68	95.68	93.34	92.58	78.65	92.25	84.41	83.59	78.35
			2.4	82.67	81.67	70.2	69.08	67.96	64.59	70.95	70.23	76.18	82.66	81.67	82	93.74	110.43	84.52	94.95	80.16	81.89	86.23	84.84	76.86	76.84	64.19	79.98	89.98	88.84	79.41	83.65	68.9	73.08	79.48	73.16
			4	70.95	74.56	71.57	74.69	82.04	76.18	70.82	75.44	73.44	73.98	83.97	73.11	73.44	83.86	88.36	83.97	59.51	70.09	64.8	89.87	61.68	61.07	65.93	71.31	75.61	87.45	70.35	88.4	81.31	70.92	75.36	75.97
			12	76.56	75.94	71.2	77.68	77.68	78.05	80.05	85.66	69.81	72.01	72.01	78.7	85.84	73.33	78.22	81.45	73.74	72.96	68.18	67.14	76.43	68.53	71.83	76.95	88.27	87.01	85.74	85.4	76.5	76.51	74.47	84.16
			16	87.41	88.28	87.16	88.15	91.27	89.15	89.15	86.16	67.29	70.14	78.14	87.49	81.01	81.22	79.91	81.67	75.47	56.3	56.91	65.76	59.16	75.47	73.42	55	73.08	90.74	78.71	80.42	73.1	78.91	77.38	90.3
			KT-NE
			Concentration	3T3-L1								Inducer I treated preadipocyte								Inducer II treated preadipocyte								Adipocyte
			0	92.12	105.1	99.29	99.96	104.23	99.48	101.03	98.8	94.75	108.01	125.17	88.63	89.47	103.85	94.68	95.44	107.72	99.75	97.55	106.37	98.16	98.65	95.83	95.96	98.81	97.6	109.04	102.71	98.33	98.08	100.84	94.59
			0.08	101.61	100.16	105.58	98.51	106.36	98.8	99.77	112.94	97.32	92.59	92.45	87.38	92.94	104.4	94.82	93.01	103.92	106.13	109.93	110.66	102.57	102.57	104.9	104.29	102.95	102.3	98.98	104.98	91.35	103.6	100.21	101.25
			0.4	91.92	76.72	99	103.55	94.73	90.47	89.6	89.99	83.91	81.62	84.74	79.47	91.97	70.71	91.76	84.81	100.61	103.31	103.55	98.16	107.35	104.53	113.97	107.48	95.49	104.65	101.9	105.95	105.3	103.28	98.49	102.22
			1.2	94.35	92.12	92.12	101.9	96.28	95.22	95.8	97.35	83.98	92.39	74.12	90.92	86.83	96.21	80.99	78.21	113.6	110.91	109.56	108.7	100.61	106.5	111.03	111.27	101.17	103.19	101.17	103.36	103.11	104.82	114.39	109.77
			2.4	93.57	94.83	97.64	96.09	97.45	97.93	95.02	94.83	83.15	85.5	62.1	63.91	79.12	68.84	72.73	73.28	109.07	107.84	112.99	109.8	117.16	111.76	107.48	112.5	107.01	120.47	112.2	115.44	133.86	122.34	109.6	112.85
			4	96.86	100.25	98.41	96.67	98.03	99.29	96.48	96.48	85.08	60.78	92.37	63.28	75.08	88.07	67.73	74.32	127.82	107.35	102.21	101.96	111.64	109.93	114.34	115.32	113.34	112.61	110.33	108.87	116.58	115.53	112.44	114.8
			12	91.92	94.44	96.09	94.54	92.6	85.43	86.21	88.34	61.54	64.67	93.7	68.35	63	69.74	70.5	75.64	104.41	98.41	110.17	110.66	111.89	108.21	106.5	114.09	111.79	107.98	112.04	105.14	105.63	109.36	113.01	113.34
			16	97.64	95.12	92.8	95.02	95.6	82.53	84.76	83.98	75.71	70.23	73.7	68.28	73.63	76.69	73.7	86.06	103.43	103.43	103.06	102.08	103.19	107.48	102.82	106.62	100.11	106.68	110.82	110.17	111.14	110.66	110.01	114.23

## Sheet: Supplementary Fig.1e
			Blank-NE
			Concentration	C2C12								HACAT								HEK293								HUVEC								L-O2
			0	91.67	93.91	94.71	106.79	104.95	107.99	102.41	97.61	98.76	106.7	106.52	93.52	96.23	106.16	91.72	100.38	105.65	109.18	100.52	91.37	99.98	97.35	91.98	103.94	100.01	98.77	94.66	107	107	91.29	101.02	100.27	94.3	97.16	101.29	108.29	104.48	100.01	100.02	94.46
			0.08	102.55	99.27	110.55	101.27	99.19	107.67	103.43	103.22	81.25	82.69	86.48	126.2	85.76	97.28	100.2	97.31	94.18	110.4	100.77	116.63	106.26	100.03	107.35	109.06	120.47	102.51	98.4	98.02	108.12	98.4	99.52	107	107.18	97.32	114.65	103.68	95.73	92.23	101.29	88.41
			0.4	96.39	96.63	97.75	104.15	102.63	101.59	96.63	97.75	94.06	97.31	97.31	94.35	79.08	88.29	99.48	99.48	89.3	109.31	110.53	103.21	94.91	95.52	106.38	100.03	117.85	104.38	112.61	89.42	107	114.11	93.53	76.32	98.27	97.96	95.73	99.07	86.98	101.29	96.21	92.87
			1.2	98.95	99.51	102.39	106.47	103.11	103.67	108.63	102.01	114.83	93.34	99.3	84.86	103.63	95.51	119.88	127.65	90.4	107.35	103.21	103.82	105.16	108.45	103.82	111.62	115.61	102.72	102.05	117.1	107	110.74	102.89	95.78	111.63	52.48	105.11	96.37	100.02	107.02	100.02	89.69
			2.4	98.47	99.11	108.31	107.43	113.9	113.1	88.39	99.66	105.44	93.34	94.06	86.66	94.97	116.27	126.2	119.52	84.66	118.58	120.04	109.79	104.55	114.43	110.16	103.79	118.23	108.22	123.46	108.32	108.5	117.85	96.53	90.91	102.25	112.27	113.38	111.15	106.54	102.35	101.77	97.96
			4	86.47	107.82	107.03	110.79	113.42	92.07	107.43	92.88	102.19	103.09	102.19	93.88	90.81	120.79	128.91	130.17	89.06	113.7	103.8	104.3	101.25	109.31	114.19	107.28	114.48	127.58	98.65	121.59	92.04	109.99	97.65	86.05	111.31	111.1	114.18	115.29	106.04	111.15	106.86	90.64
			12	95.83	95.98	93.03	102.47	106.63	109.99	106.79	102.56	113.2	112.66	93.16	93.88	91.72	118.8	128.91	136.31	88.45	118.09	117.48	125.65	124.92	103.98	126.02	106.78	115.98	123.84	113.74	122.34	86.8	92.04	82.31	86.8	100.11	100.18	110.2	106.07	100.98	113.86	113.22	100.02
			16	95.19	98.15	96.63	95.25	91.35	92.31	91.99	92.99	110.86	113.02	83.41	106.16	110.86	114.29	125.84	83.41	105.89	103.21	100.52	97.84	104.43	106.26	106.87	91.86	95.75	96.53	102.89	96.15	95.78	90.17	92.41	91.29	97.32	90.64	99.7	94.78	95.73	95.75	94.46	90.96
			T-NE
			Concentration	C2C12								HACAT								HEK293								HUVEC								L-O2
			0	99.98	87.08	102.31	94.77	98.31	97.08	111.54	108.92	105.47	100.06	98.36	99.49	102.76	96.79	105.92	91.14	111.64	103.83	113.59	102.73	101.51	99.44	104.07	63.2	86.42	109.7	98.53	103.89	103.39	106.55	97.81	93.72	87.58	97.26	97.47	104.75	102.8	106.87	102.91	100.35
			0.08	72.31	83.23	113.85	127.69	96.62	125.38	126.77	121.54	93.97	112.8	100.85	99.72	101.75	101.64	99.72	90.92	104.07	105.9	106.39	105.82	112	101.51	102.97	109.81	102.79	113.57	132.14	103.89	114.23	116.33	110.08	98.03	98.34	102.85	102.8	97.58	103.99	103.99	107.25	101.33
			0.4	146	141.69	115.54	101.54	109.69	103.85	86.46	104.62	102.99	101.3	92.72	97.69	96.22	96	98.93	82.35	112	105.05	98.58	98.34	95.04	98.46	95.9	89.31	104.78	150.53	136.68	118.43	158.91	117.05	116	105.83	101.82	108.94	98.56	98.67	98.4	98.94	101.11	100.35
			1.2	81.85	109.85	113.85	141.38	157.23	105.54	100.31	85.54	105.7	99.38	96.22	107.39	101.97	97.35	98.03	92.61	104.8	96.75	94.68	92.48	90.16	91.02	95.9	74.55	131.76	108.48	114.62	112.68	121.09	107.93	108.09	106.43	93.4	113.07	104.21	98.56	113.34	103.83	101.01	96.66
			2.4	97.69	114.77	118.46	86.31	94.15	147.69	126.15	113.08	101.3	98.48	105.58	105.13	101.86	99.94	99.83	95.54	108.46	95.53	97.36	97.36	97.73	95.41	97.85	36.85	89.57	116.99	108.54	114.06	114.89	114.56	118.6	115.94	95.08	111.55	99.59	98.72	112.2	101.44	103.02	101.87
			4	124.77	99.69	83.38	123.54	130	95.85	113.38	96.92	96.33	96.45	90.02	87.31	93.85	88.66	91.6	88.66	112	89.68	91.38	94.19	106.63	99.56	98.58	100.17	86.64	108.59	105.33	110.36	104.11	112.13	107.54	102.01	95.63	98.29	109.92	100.9	95.79	100.95	100.95	98.02
			12	84	97.54	119.54	138.31	130.77	132.31	125.85	128	101.97	102.76	121.26	102.99	101.3	100.17	117.32	122.62	105.17	95.9	94.56	97.24	97.73	103.71	96.87	106.27	97.26	112.52	109.2	109.81	104.06	108.2	86.09	107.93	97.42	98.94	96.5	95.73	81.66	100.19	97.26	97.91
			16	116.77	126.46	158.15	128	134.46	125.85	105.38	132.46	110.55	108.07	101.75	120.81	102.43	113.03	108.97	106.82	112.61	109.32	104.07	110.66	95.65	102.49	99.44	107.85	93.16	74.14	106.55	92.11	99.36	106.27	103.34	99.14	90.03	92.86	78.89	96.06	112.52	98.23	98.23	95.57
			K-NE
			Concentration	C2C12								HACAT								HEK293								HUVEC								L-O2
			0	87.7	121.71	108.11	90.25	96.93	100.7	95.84	98.75	83.35	116.5	107	116.11	98.09	95.76	91.69	91.5	95.44	111.99	102.11	107.81	97.89	103.8	100.15	80.81	95.02	98.6	101.5	103.79	103.58	100.1	101.61	95.8	99.02	91.54	94.98	100.98	92.75	109.08	112.91	100.15
			0.08	93.9	91.83	89.64	102.52	92.44	92.92	85.64	106.89	122.32	108.75	99.44	116.31	109.13	76.96	81.8	100.61	94.75	115.82	112.69	90.39	96.31	91.96	90.91	85.86	99.27	97.61	95.28	95.95	100.21	97.98	100.52	99.95	85.43	104.47	88.63	97.88	96.72	98.13	98.61	99.9
			0.4	90.86	102.28	99.73	81.14	87.09	93.17	88.79	86.85	75.6	100.61	81.42	90.33	83.74	74.82	61.26	99.06	98.93	108.16	110.6	102.93	95.09	98.4	90.74	110.77	93.51	97.72	94.29	94.6	95.38	93.77	92.06	96.57	94.59	100.06	101.18	91.29	97.11	90.32	89.74	91.94
			1.2	86.37	94.62	87.7	90.62	91.35	90.98	92.56	86.12	86.07	85.29	86.84	83.74	71.53	77.34	78.7	72.11	113.73	98.93	99.45	92.31	83.43	87.78	76.46	87.43	95.74	94.03	92.58	92.63	90.56	85.52	95.49	94.03	90.13	87.71	84.36	88.53	87.03	87.51	90.03	98.48
			2.4	93.17	87.09	95.72	81.87	82.84	83.45	81.51	96.45	81.61	80.64	68.23	71.46	69.78	71.72	71.72	62.03	86.91	87.08	68.62	73.5	81.16	81.16	74.19	77.33	91.7	90.97	92.89	94.6	94.19	90.24	90.92	88.32	90.76	85.62	89.6	89.99	85.53	85.14	84.66	94.1
			4	91.47	79.08	87.09	88.31	88.31	79.2	89.04	102.76	79.48	73.86	79.28	66.88	70.95	72.11	59.9	69.59	78.2	70.36	71.06	87.78	71.58	76.11	76.55	71.41	86.56	85.26	92.58	88.64	87.03	86.92	89.1	85.11	78.89	86.59	84.9	85.62	88.1	84.27	83.3	86.34
			12	78.83	85.64	96.45	89.89	89.16	88.55	90.37	86.85	67.65	77.73	80.83	88.01	82.97	75.02	66.88	80.83	92.66	84.3	74.89	71.06	65.14	82.73	89.17	73.32	86.25	88.69	95.85	94.4	88.89	88.27	88.69	84.9	86.3	84.46	83.93	83.06	84.07	84.46	93.67	86.09
			16	76.04	85.76	62.68	86.49	86.49	98.51	99.24	94.62	71.14	65.91	72.11	80.83	78.51	74.05	78.7	63.78	76.98	76.81	67.23	71.06	72.1	74.89	71.41	72.98	76.44	84.22	81.16	85.99	84.02	85.05	84.85	76.65	68.81	77.63	96.33	105.78	79.32	80.49	84.46	78.23
			KT-NE
			Concentration	C2C12								HACAT								HEK293								HUVEC								L-O2
			0	97.02	99.32	97.96	106.9	98.47	100.34	100.21	99.18	94.35	99.53	109.26	96.7	103.92	98.74	91.05	106.44	107.04	85.46	68.05	114.86	121.97	107.4	112.55	89.72	84.3	106.48	109.44	108.7	98.35		106.48	86.27	92.21	95.88	97.49	93.82	103.79	91.04	109.66	116.11
			0.08	85.43	90.12	87.56	80.83	89.83	84.24	90.2	81.18	107.54	108.32	97.02	96.39	96.86	87.91	88.23	90.42	95.21	82.88	80.22	89.54	95.45	95.41	95.05	91.14	98.35	95.14	101.06	115.11	105	116.09	109.44	109.19	91.48	94.56	93.38	90.16	91.04	98.22	90.01	111.27
			0.4	85.62	105.88	75.64	87.65	79.73	85.78	82.37	80.49	102.83	97.33	97.49	96.7	89.8	89.28	89.48	76.14	77.37	89.1	89.45	89.99	103.13	97.89	90.78	91.59	83.31	82.57	95.14	81.58	78.87	74.19	96.37	94.15	97.2	86.35	92.21	102.33	89.28	95.73	91.48	102.33
			1.2	82.62	82.74	88.93	88.5	83.3	85.6	82.88	83.33	98.9	100.16	98.74	36.11	98.9	102.2	92.46	102.35	95.05	91.68	101.62	105.8	101.62	114.15	91.21	105.18	84.79	93.42	90.95	81.58	109.68	47.57	88.24	71.97	111.27	96.02	103.65	107.75	103.06	106.58	111.56	103.06
			2.4	77.34	78.28	101.53	85.95	87.31	81.52	82.88	82.96	91.37	93.88	104.24	100.47	98.12	71.11	99.69	92.78	89.45	95.85	92.65	91.5	100.82	100.74	91.98	95.23	70.49	67.29	77.15	62.11	88.73	83.06	83.26	74.19	88.11	91.77	97.2	104.23	109.51	104.21	102.18	97.78
			4	83.82	83.05	80.92	91.48	89.69	94.97	81.26	84.41	87.6	93.25	91.05	119.47	99.37	71.9	91.99	91.21	96.74	96.47	100.82	91.02	91.88	102.42	91.14	96.47	81.32	68.52	66.8	68.27	81.34	83.31	76.16	64.33	97.34	99.1	94.26	98.37	99.69	96.17	101.15	98.22
			12	83.49	83.39	87.39	85.09	85.86	82.28	81.09	94.72	92.94	87.44	86.5	94.66	100.47	83.05	86.55	87.28	94.34	94.61	98.34	94.25	92.83	87.23	84.39	86.26	77.15	75.42	68.03	64.08	78.95	90.46	70	71.73	92.21	89.72	91.33	89.87	93.53	91.77	96.46	98.37
			16	82.37	92.67	85.35	87.22	84.67	83.65	84.41	92.84	82.42	116.01	76.14	107.85	99.37	91.52	105.02	92.62	87.86	83.77	84.57	91.41	83.01	83.95	87.41	83.44	74.19	78.38	68.27	67.04	96.87	73.45	78	70.49	93.09	87.96	90.01	91.04	84.88	99.4	91.92	91.19
