# Supplementary material for: A nanoemulsion targeting adipose hypertrophy and hyperplasia shows anti-obesity efficiency in female mice
Source: Nat Commun. 2024 Jan 2;15:72. doi: 10.1038/s41467-023-44416-3 (PMC10761889; doi:10.1038/s41467-023-44416-3)
Supplement: Supplementary file 3 — Source Data [file 41467_2023_44416_MOESM3_ESM.zip › Lu_Source data Supplementary Fig.4.xlsx]

## Sheet: Supplementary Fig.4b
		DAY	Body weight / g
		1	16.5	17.2	17.6	17.2	17.5	18.2	17.9
		3	17.6	18.9	19.1	19.1	19.4	19.9	19.4
		5	18.1	19.7	19.2	19.4	19.1	20	19.3
		7	19.5	19.4	19.4	19.4	19.4	20.6	19.3
		9	19.2	20.5	19.1	20.1	18.8	20.3	19.3
		11	19.9	19.4	19.4	19.3	18.7	20.2	18.2
		13	19	19.7	19.7	19.5	19.1	20.7	19
		15	20.4	20.4	19.3	19.5	20.1	20.6	18.8
		17	19.4	19.8	19.2	19.3	19	21.3	19.6
		19	20.5	20.2	19.7	20.2	19.9	21.4	19.6
		21	20.2	20.6	20	20.3	20.2	22.3	20.2
		23	20.3	21	20.3	20.6	20.8	22.9	19.6
		25	21	20.9	21.2	20.4	20.6	23.5	20.1
		27	20.4	21.9	21.6	21.6	21.9	23.8	20.3
		29	21.7	22.3	22.9	21.7	21.6	23.2	20.6
		31	21.5	22.7	23	22.2	21.9	23.8	20.8
		33	21.6	23.1	23.5	22.3	21.9	23.8	20.6
		35	21.8	23.1	23.4	22.6	22.2	24.4	20.9
		37	22.4	22.6	23.2	22	22.4	24.5	21.2

## Sheet: Supplementary Fig.4c
	DAY	Abdominal Perimeter / cm
	1	6.4	6.4	6.5	6.5	6.8	6.9	6.4
	3	6.5	6.5	7	6.8	7	6.8	7
	5	6.6	7.3	7.2	6.5	6.9	7.2	7.2
	7	6.9	6.6	7.1	7.4	7.3	7.4	6.6
	9	6.6	7.5	7.2	7	7.3	7.3	7.2
	11	6.8	6.8	7	7.4	7	7	6.9
	13	6.7	7	7	7.5	7.5	7.6	6.5
	15	7	7.5	7.2	7.2	7.3	7.3	7.3
	17	7.3	7.3	7.2	7.3	7.1	7.9	7.2
	19	7.2	7.3	7	7.5	7.3	7.7	7
	21	7.3	7.1	7.1	7.2	7.4	7.6	7.1
	23	7.2	7.4	7.4	7.4	7.4	8.2	7.2
	25	7.3	7.3	7.2	7.4	7.4	7.9	7.2
	27	7.2	7.5	7.6	7.4	7.3	8.1	7.4
	29	7.4	7.5	7.6	7.4	7.8	8	7.2
	31	7.6	7.6	7.7	7.3	7.5	8.2	7.4
	33	7.4	7.5	7.5	7.8	7.5	8.3	7.2
	35	7.5	7.6	7.7	7.5	7.4	8	7.3
	37	7.5	7.5	7.7	7.4	7.4	8.3	7.2

## Sheet: Supplementary Fig.4d
		DAY	Average Daily Food Intake / (Kcal/day/mouse)
		1	13.3
		3	11
		5	11.8
		7	8.6
		9	7.13
		11	8.17
		13	8.88
		15	9.69
		17	8.98
		19	7.6
		21	8.84
		23	9.36
		25	8.84
		27	9.5
		29	8.88
		31	11.3
		33	9.64
		35	9.69
		37	11.4
