# Supplementary material for: A nanoemulsion targeting adipose hypertrophy and hyperplasia shows anti-obesity efficiency in female mice
Source: Nat Commun. 2024 Jan 2;15:72. doi: 10.1038/s41467-023-44416-3 (PMC10761889; doi:10.1038/s41467-023-44416-3)
Supplement: Supplementary file 3 — Source Data [file 41467_2023_44416_MOESM3_ESM.zip › Lu_Source data Supplementary Fig.5.xlsx]

## Sheet: Supplementary Fig.5b
		DAY	Control	Blank-NE	T-NE	K-NE	KT-NE	Deoxycholic Acid
		1	9.183	9.1	15.8333	9.7375	9.9	9.658
		3	11	11	13.4583	8.23333	11	10.45
		4	7.363	7.88	7.3625	6.49167	7.52	12.67
		5	12.67	10.2	9.18333	9.5	10.2	9.896
		7	10.85	8.15	8.7875	9.2625	9.42	6.65
		8	11.72	7.64	13.4583	13.3792	9.5	11.4
		9	6.096	9.42	9.2625	12.2708	11.1	10.13
		10	12.43	9.3	9.975	9.81667	11.5	10.77
		12	8.154	12	11.4	10.1333	12.4	8.946
		13	11.16	10.9	9.7375	8.86667	12.7	9.5
		14	13.46	10.6	13.4583	12.9833	12.7	11.88
		15	9.817	10.9	9.7375	9.975	13.5	8.788
		16	11.08	12	10.6083	10.3708	10.4	9.342
		17	8.471	8.39	9.18333	9.81667	11.4	9.738
		18	9.738	9.1	10.0542	10.1333	12.7	9.5
		19	13.46	10.7	6.80833	8.94583	12	11.4
		21	13.06	11.3	10.0542	10.3708	13.5	10.37
		22	11.64	10.8	8.3125	10.2917	12.4	8.154

## Sheet: Supplementary Fig.5e
				Control	Blank-NE	T-NE	K-NE	KT-NE	Deoxycholic Acid
				2.022	1.937	1.597	1	0.886	0.859
				2.076	1.241	1.26	1.368	0.801	1.151
				2.786	1.915	1.096	0.636	0.751	0.975
				1.573	2.824	0.575	1.269	0.236	1.419
				1.847	1.605	0.991	0.627	0.6	0.834
				2.35	2.241	0.692	0.59	0.755	0.852
				2.477	1.857	0.8	0.643	0.552	1.487
				1.246	1.879	0.585	0.394	0.26	0.66
				1.4	1.499	0.996	0.761	0.36	0.898
					1.811
					1.948
