# Supplementary material for: A nanoemulsion targeting adipose hypertrophy and hyperplasia shows anti-obesity efficiency in female mice
Source: Nat Commun. 2024 Jan 2;15:72. doi: 10.1038/s41467-023-44416-3 (PMC10761889; doi:10.1038/s41467-023-44416-3)
Supplement: Supplementary file 3 — Source Data [file 41467_2023_44416_MOESM3_ESM.zip › Lu_Source data Supplementary Fig.6.xlsx]

## Sheet: Supplementary Fig.6a
		Control	Blank-NE	T-NE	K-NE	KT-NE	Deoxycholic Acid
		2090.18	1195.53	364.563	292.204	158.833	1255.17
		2102.06	2494.45	495.832	560.09	400.907	895.996
		2790.74	1907.5	437.672	742.892	262.352	996.695
		1997.26	1585.61	492.906	771.009	339.931	1023.83
		2581.45	2474.45	511.502	625.417	169.204	1249.13
		2059.31	1306.92	519.98	312.061	399.921	912.426
		2674.01	1163.9	538.51	809.646	258.008	998.184
		2138.11	1559.43	457.324	743.709	355.752	914.069

## Sheet: Supplementary Fig.6b
		Control	Blank-NE	T-NE	K-NE	KT-NE	Deoxycholic Acid
		5302.91	4593.95	1491.58	2841.2	1491.58	3719.29
		5424.71	4428.45	1446.18	1961.87	1446.18	3921.77
		4525.87	4691.53	1465.97	2873.62	1465.97	4036.39
		4255.57	4914.04	1481.5	2313.74	1481.5	4383.64
		5797.04	4483.66	1817.06	1943.44	1817.06	3879.77
		5003.29	4448.4	1867.48	2014.53	1867.48	4886.31
		5285.57	4346.64	1937.67	1144.65	1937.67	1669.6
		5687.61	4990.43	2052.71	2110.61	1546.6	3214.34

## Sheet: Supplementary Fig.6c
				Supplementary Fig.6c										repetition of Wb in Supplementary Fig.6c												repetition of Wb in Supplementary Fig.6c

## Sheet: Supplementary Fig.6d
				Supplementary Fig.6d										repetition of Wb in Supplementary Fig.6d												repetition of Wb in Supplementary Fig.6d

## Sheet: Supplementary Fig.6e
		Control	Blank-NE	T-NE	K-NE	KT-NE	Deoxycholic Acid
		0.20446	0.238607	0.097163	0.101696	0.095857	0.168982
		0.343609	0.333731	0.210869	0.235988	0.217753	0.236972
		0.212844	0.248845	0.181189	0.15685	0.071134	0.193596

## Sheet: Supplementary Fig.6f
			Control	Blank-NE	T-NE	K-NE	KT-NE	Deoxycholic Acid
			0.402527	0.366421	0.296311	0.274042	0.227452	0.27659
			0.343494	0.452305	0.158551	0.161848	0.161615	0.227573
			0.320194	0.258565	0.153263	0.108174	0.102325	0.275149
